# Supplementary material for: Nanoparticle-Based Visual Detection of Amplified DNA for Diagnosis of Hepatitis C Virus
Source: Biosensors (Basel). 2022 Sep 9;12(9):744. doi: 10.3390/bios12090744 (PMC9496050; doi:10.3390/bios12090744)
Supplement: Supplementary file 1 [file biosensors-12-00744-s001.zip]

Archive with 1 entries (1 files):
- biosensors-1870272-supplementary.pdf
